# Supplementary material for: In Vitro Biofouling Performance of Boron-Doped Diamond Microelectrodes for Serotonin Detection Using Fast-Scan Cyclic Voltammetry
Source: Biosensors (Basel). 2023 May 25;13(6):576. doi: 10.3390/bios13060576 (PMC10296319; doi:10.3390/bios13060576)
Supplement: Supplementary file 1 [file biosensors-13-00576-s001.zip]

Archive with 1 entries (1 files):
- biosensors-2374499-supplementary.pdf
